# Supplementary material for: The Gut Microbiota–Brain Axis during Aging, Mild Cognitive Impairment and Dementia: Role of Tau Protein, β-Amyloid and LPS in Serum and Curli Protein in Stool
Source: Nutrients. 2023 Feb 13;15(4):932. doi: 10.3390/nu15040932 (PMC9961602; doi:10.3390/nu15040932)
Supplement: Supplementary file 1 [file nutrients-15-00932-s001.zip]

Archive with 1 entries (1 files):
- nutrients-2195674-supplementary.pdf
